# Supplementary material for: Identification and validation of long non-coding RNA associated ceRNAs in intrauterine adhesion
Source: Bioengineered. 2021 Dec 30;13(1):1039–48. doi: 10.1080/21655979.2021.2017578 (PMC8805920; doi:10.1080/21655979.2021.2017578)
Supplement: Supplemental Material [file KBIE_A_2017578_SM8799.zip]

Archive with 4 entries (3 files):
- supplementary/
- supplementary/Supplementary Table 1.docx
- supplementary/Supplementary Table 2.docx
- supplementary/Supplementary Table 3 ceRNA.docx
